# Supplementary material for: The Impact of Gut Microbiota-Derived Metabolites in Autism Spectrum Disorders
Source: Int J Mol Sci. 2021 Sep 17;22(18):10052. doi: 10.3390/ijms221810052 (PMC8470471; doi:10.3390/ijms221810052)
Supplement: Supplementary file 1 [file ijms-22-10052-s001.zip]

Archive with 1 entries (1 files):
- ijms-1314205-supplementary.xlsx
