# Supplementary material for: The Impact of Gut Microbiota-Derived Metabolites in Autism Spectrum Disorders
Source: Int J Mol Sci. 2021 Sep 17;22(18):10052. doi: 10.3390/ijms221810052 (PMC8470471; doi:10.3390/ijms221810052)
Supplement: Supplementary file 1 [file ijms-22-10052-s001.zip › ijms-1314205-supplementary.xlsx]

## Sheet: Supplementary Table 1
		Study group						Gut microbiota assessment
	Reference	Country	Species	Sample size	Male : Female	Mean Age	Associated symptoms	Sample type	Method	Main Results
	Finegold et al. 2002	USA	Human	13 ASD patients 8 control individuals	Unspecified	Unspecified	Gastrointestinal problems	Feces	16S rRNA sequencing	ASD patients vs. Controls ↑C. aminobutyricum, C. bifermentans, C. clostridioforme, C. difficile, C. innocuum, C. nexile, C. orbiscindens, C. ramosum, C. scindens, C. subterminale, C. symbiosum, R. flavefaciens, R. gnavus, R. torques ↓ C. butyricum, C. disporicum, C. perfringens, C. tertium
	Parracho et al. 2005	UK	Human	58 ASD patients 12 control siblings 10 control individuals	48 : 10 7 : 5 6 : 4	7 ± 3.76 y 6 ± 2.15 y 6 ± 2.88 y	Gastrointestinal problems	Feces	FISH	ASD patients vs. Controls ↑Clostridium histolyticum group (Clostridium clusters I and II)
	Finegold et al. 2010	USA	Human	33 ASD patients 8 control individuals 7 control siblings	24 : 9 5 : 3 2 : 5	2-13 y	Gastrointestinal problems	Feces	16S rRNA sequencing	ASD patients vs. Controls ↑diversity ↑Bacteroidetes, Proteobacteria, Bacteroides, Parabacteroides, Desulfovibrio, ↓Firmicutes, Actinobacteria, Dialister, Streptococcus, Ruminococcus, Clostridium, Bifidobacterium
	Adams et al. 2011	USA	Human	58 ASD patients 39 control individuals	50 : 8 18 : 21	6.91 ± 3.4 y	Gastrointestinal problems	Feces	Cultured-based	ASD patients vs. Controls ↑Lactobacillus and Bacillus spp. ↓Bifidobacterium, Enterococcus and Klebisella
	Wang et al. 2011	Australia	Human	23 ASD patients 22 control siblings 9 control individuals	21 : 2 11 : 11 4 : 5	123 ± 9 months 144 ± 12 months 114 ± 15 months	Gastrointestinal problems	Feces	qPCR + specific primers	ASD patients vs. Controls ↓Bifidobacterium, Akkermansia muciniphila
	de Angelis et al. 2013	Italy	Human	10 ASD individuals 10 control individuals	Unspecified	4-10 y		Feces	16S rRNA sequencing	ASD patients vs. Controls ↑diversity ↑Clostridium (F-C), Roseburia (F-L), Dorea (F-L) ,Bacteroides (B-B), Parasutterella (P-S), Enterobacter (P-E), Shigella (P-E), Akkermansia (V-V) ↓Firmicutes, Faecalibacterium (F-R), Ruminococcus obeum (F-R), Coprococcus (F-L), Eubacterium (F-E), Prevotella (B-P), Escherichia (P-E), Bifidobacterium (A-B), Fusobacterium (F-F),
	Kang et al.2013	USA	Human	20 ASD patients 20 control individuals	18 : 2 17 : 3	6.7 ± 2.7 y 8.3 ± 4.4 y	Gastrointestinal problems	Feces	Pyrosequencing	ASD patients vs. Controls ↓gut microbial diversity ↑Akkermansia ↓Coprococcus, Veillonellaceae and Prevotella
	Tomova et al. 2015	Slovakia	Human	10 ASD individuals 9 control siblings 10 control individuals	9 : 1 7 : 2 10 : 0	2-9 y 5-17 y 2-11 y		Feces	RT-PCR specific primers	ASD patients vs. Controls ↓Bacteroidetes/Firmicutes ↑Lactobacillus
	Luna et al. 2017	USA	Human	14 ASD patients + GI 15 control individuals + GI 6 control individuals	14 : 0 12 : 3 6 : 0	4-13 y 3-18 y 3-14 y	Gastrointestinal problems	Rectal biopsies	16S rRNA sequencing	ASD patients vs. Controls ↑Lachnoclostridium, Clostridium (Clostridiales) ↓Dorea, Blautia, Sutterella
	Strati et al. 2017	Italy	Human	40 ASD individuals 40 control individuals	31 : 9 28 : 12	11.1 ± 6.8 y 9.2 ± 7.9 y	Gastrointestinal problems	Feces	Pyrosequencing	ASD patients vs. Controls ↑Firmicutes/Bacteroidetes ↑Collinsella, Corynebacterium, Dorea, and Lactobacillus ↓Bacteroidetes, Alistipes, Bilophila, Dialister, Parabacteroides, and Veillonella
	Agarwala et al. 2018	India	Human	30 ASD patients 30 control individuals	unspecified	unspecified		Feces	16S rRNA sequencing	ASD patients vs. Controls ↑Akkermansia sp., and Prevotella sp. ↑Firmicutes, Bacteriodetes, Tenericutes and Fusobacteria ↓Proteobacteria, Actinobacteria and Verrucomicrobia
	Coretti et al 2018	Italy	Human	11 ASD patients 14 control individuals	9 : 2 8 : 6	35 ± 5.7 months 35 ± 8.4 months	Gastrointestinal problems	Feces	16S rRNA sequencing	ASD patients vs. Controls ↑α-diversity ↑Bacteroidetes (Bacteroides, parabacteroides), Firmicutes (Ruminococcus, Lachnospira, Roseburia, Faecalibacterium prausnitzii), Proteobacteria (Enterobacterium) ↓Actinobacteria (Actinomyces, Corynebacterium, Bifidobacterium, Eggerthella), Firmicutes (Streptococcus, Blautia, Coprococcus)
	Kang 2018	USA	Human	21 ASD patients 23 control individuals	15 : 6 22 : 1	10.1 ± 4.1 y 8.4 ± 3.4 y	Gastrointestinal problems	Feces	16S rRNA sequencing	ASD patients vs. Controls ↓α-diversity ↓Prevotella copri, F. prausnitzii and H. parainfluenza
	Pulikkan et al. 2018	India	Human	30 ASD individuals 24 control individuals	28 : 2 15 : 9	3-16 y 3.5-16 y	Gastrointestinal problems	Feces	16S rRNA sequencing	ASD patients vs. Controls ↑Firmicutes, Veillonelleaceae, Lactobacillaceae, Bifidobacteraceae, ↓Prevotellaceae, Erysipelotrichaceae, Enterococcaceae, Desulfovibrionaceae ↑Bifidobacterium, Lactobacillus, Megasphaera, Mitsuokella ↓Prevotella
	Zhang et al. 2018	China	Human	35 ASD individuals 6 control individuals	29 : 6 5 : 1	4.9 ± 1.5 y 4.6 ± 1.1 y	Gastrointestinal problems	Feces	Next-generation sequencing	ASD patients vs. Controls ↑Bacteroidetes/Firmicutes ↑Bacteroidetes ↓ Streptococcus, Veillonella, Escherichia
	Wang et al. 2019	China	Human	43 ASD individuals 31 control individuals	36 : 7 17 : 14	4.51 ± 2.23 y 3.14 ± 1.73 y	Gastrointestinal problems	Feces	Shotgun metagenome sequencing	ASD patients vs. Controls ↓α-diversity ↑Actinobacteria, Clostridium, Klebsiella ↓Bacteroides, Campylobacter
	Dan et al. 2020	China	Human	143 ASD patients 143 control individuals	130 : 13 127 : 16	4.9 ± 0.16 y 5.2 ± 0.17 y	Gastrointestinal problems	Feces	16S rRNA sequencing	ASD patients vs. Controls ↑Firmicutes/Bacteroidetes ↓Sutterella, Prevotella, Ruminococcus, Bacteroides ↑Bifidobacterium, Dialister, Escherichia-Shigella ASD (+C) patients vs. Controls ↓Diversity ↓Bacteroides, Prevotella, Desulfovibrio,
	Hsiao et al. 2013	USA	Mouse (Poly I:C)	8 ASD mice 8 control mice	F and M	10 weeks		Feces	16S rRNA sequencing	ASD mice vs. Controls ↑Bacteroidales (S24-7), Clostridiales, Prevotellaceae, Lachnospiraceae (Roseburia) ↓ Ruminococcaceae, Parasutterella
	de Theije et al. 2014	The Netherlands	Mouse (VPA)	8 ASD mice 11 control mice	F and M	4 weeks		Cecum	Pyrosequencing	ASD mice vs. Controls ↑Firmicutes (Clostridiales) ↓Bacteroidetes (Bacteroidales)
	Golubeva et al. 2017	Ireland	Mouse (BTBR T+ Itpr3tf/J)	10 ASD mice 10 control mice	M	8 weeks		Cecum	16S rRNA sequencing	ASD mice vs. Controls ↓α-diversity ↑Bacteroidetes, S24/7, Akkermansia, Bacteroides and Bilophila ↓Firmicutes, Blautia and Coprocaccus (Lachnospiraceae), Bifidobacterium, Desulfovibrio
	Lim et al. 2017	Republic of Korea	Mouse (VPA or Poly I:C)	12 ASD mice (VPA) 13 ASD mice (Poly I:C) 9 control mice	M	3-5 weeks		Feces	Illumina and 16S rRNAsequencing	ASD mice vs. Controls ↓α-diversity ↑Lachnospiraceae, Parabacteroides, Dorea (only in VPA mice), Enterococcus, Desulfovibrio ↓ Coriobacteriaceae, Distasonis, Erysipelotrichaceae, Faecalibacterium prusnitzii (only polyI:C), Prevotella
	Sharon et al. 2019	USA	Mouse (GF+hFMT)	20 ASD mice 15 control mice	F and M	6-7 weeks		Feces	16S rRNA sequencing	ASD mice vs. Controls ↓α-diversity ↑Eisenbergiela tayi (Lachonospiraceae) ↓Bacteroides ovatus, Parabacteroides merdae

## Sheet: Supplementary Table 2
	Reference	Country	Species	Sample size	Male : Female	Mean Age	Sample type	Method	Results	Molecular pathways
	Thomas et al. 2012	Canada	Rat (PPA)	12 ASD rats 12 control rats		7 weeks old	Brain Blood	ESI + mass spectrometry	ASD rats vs. Controls Abnormal phospholipid species Brain: SM, PC, PI, PS & PE Plasma: PC & PE
	Hsiao et al. 2013	USA	Mouse (MIA)	8 ASD mice 8 control mice	F and M	10 weeks	Serum	GC/LC + mass spectrometry	ASD mice vs. Controls ↑4-ethylphenylsulfate, glutamine, imidazole propionate, indolepyruvate, ↓N-acetylserine, phenol sulfate, 3-phosphoglycerate, phosphoenolpyruvate	Altered gut bacterial metabolism (AAA)
	de Theije et al. 2014	The Netherlands	Mouse (VPA)	8 ASD mice 11 control mice	F and M	4 weeks	Cecum	GC + ion detection	ASD patients vs. Controls ↑Butyric acid	Altered gut bacterial metabolism (SCFAs)
	Golubeva et al. 2017	Ireland	Mouse (BTBR T+ Itpr3tf/J)	10 ASD mice 10 control mice 6 ASD mice 8 control mice	M	8 weeks old	Intestinal tissue, Plasma, Faeces, Cecum	HPLC + electrochemical, ultraviolet or fluorescent detection; GC + mass spectroscopy	ASD mice vs. Controls Caecum: ↑n-Butyrate ↓Acetate, i-Butyrate Intestinal tissue: ↓5-HT Plasma: ↓ plamatic tauro-conjugated and unconjugated bile acids Faeces: ↑fecal tauro-conjugated and unconjugated bile acids	Altered neurotransmittter and gut bacterial metabolism (AAA, SCFAs, bile acids)
	Muramaki et al. 2019	Japan	Mouse (Ptchd1 knockout)	13-15 ASD mice 13-15 control mice	F and M	6-11 weeks old	Brain (PFC) Serum	HPLC + fluorescent detection	ASD mice vs. Controls Serum: ↑Kynurenine, 3-hydroxykynunenine, kynurenic acid, anthranilic acid, kynurenine/Tryptophan, kynurenic acid/kynurenine Brain: ↑anthranilic acid, 3-hydroxyanthranilic acid, and 3-hydroxykynunenine	Altered kynurenine pathway
	Sharon et al. 2019	USA	Mouse (GF+hFMT)	20 ASD mice 15 control mice	F and M	6-7 weeks old	Intestinal tissue Plasma	GC + mass spectrometry; NMR spectroscopy	ASD mice vs. Controls Colon: ↑3-aminoisobutyric acid, Lysine, Xylose, linoleic acid, oleic acid, palmitoleic acid, genistein and daidzein ↓5-aminovaleric acid, 5-aminopentanoate, taurine Plasma: ↑Ribose, genistein ↓Tyrosine, mannose	Altered gut bacterial metabolism (AA)
	Pascucci et al. 2020	Italy	Mouse (BTBR T+ tf/J + p-cresol)	6 ASD mice 9 control mice	M	9-10 weeks old	Brain (PFC, Nucleus Accumbens, Amygdala, Hippocampus, Caudate Putamen)	HPLC + coulometric detection	ASD mice vs. Controls PFC,HIP:no changes AMY: ↑dopamine, 3,4-Dihydroxyphenylacetic acid, Homovanillic acid CP: ↑dopamine, 3,4-Dihydroxyphenylacetic acid, Homovanillic acid, 5-HT NAc: ↑dopamine, 3,4-Dihydroxyphenylacetic acid, Homovanillic acid	Altered neurotransmitter pathways
	Toczylowska et al. 2020	Poland	Rats (VPA or THAL)	11 ASD rats (VPA) 13 ASD rats (THAL) 11 control rats	F and M	4-5 weeks old	Brain (hippocampus)	NMR spectroscopy	ASD rats vs. Controls VPA: ↑Testosterone, hypoxanthine ↓FAs/MUFAs /PUFAs, Estriol, 24-Hydroxycholesterol, 3-OH-butyrate and glutathione THAL: ↑progesterone, FAs/MUFAs /PUFAs, glyceryl group in 1-MGand 1,2-DG, Free cholesterol and cholesterol esters, 8-hydroxyadenine, hypoxanthine, GMP, thymine, allantoin, myo-inositol, taurine, taurine-phosphoethanolamine, glycerophosphorylcholine, phosphorylchol…	Oxidative Stress and altered metabolisms: fatty acid and lipid, hormone, cholesterol, purine, energy, AA and neurotransmitters
